# Supplementary material for: WIPI3 and WIPI4 β-propellers are scaffolds for LKB1-AMPK-TSC signalling circuits in the control of autophagy
Source: Nat Commun. 2017 May 31;8:15637. doi: 10.1038/ncomms15637 (PMC5460038; doi:10.1038/ncomms15637)
Supplement: Supplementary Data 1 — Statistics and source data for Figure 1, 2, 4, 5, 6, 7, 8 and Supplementary Figure 1, 2, 3, 5. [file ncomms15637-s2.xlsx]

## Sheet: WIPI1
WIPI-1	Protein Name	Gene Name	UniProt Protein ID
1	WD repeat domain phosphoinositide-interacting protein 1	WIPI1	Q5MNZ9
2	Nuclear migration protein nudC	NUDC	Q9Y266
3	Eukaryotic translation initiation factor 2A	EIF2A	Q9BY44
4	Centrosomal protein of 76 kDa	CEP76	Q8TAP6
5	DnaJ homolog subfamily C member 9	DNAJC9	Q8WXX5
6	Elongation factor 2	EEF2	P13639
7	Pseudouridylate synthase 7 homolog	PUS7	Q96PZ0
8	Desmoplakin	DSP	P15924
9	ATP-binding cassette, sub-family F (GCN20), member 2, isoform CRA_d	ABCF2	Q9UG63
10	ELKS/RAB6-interacting/CAST family member 1	ERC1	Q8IUD2
11	Eukaryotic translation initiation factor 1A, X-chromosomal	EIF1AX	P47813
12	Septin-8	SEPT8	Q92599
13	Eukaryotic translation initiation factor 3 subunit D	EIF3D	O15371
14	Autophagy-related protein 16-1	ATG16L1	Q676U5
Numbering according to peptide count

## Sheet: WIPI2
WIPI-2	Protein Name	Gene Name	UniProt Protein ID
1	WD repeat domain phosphoinositide-interacting protein 2B	WIPI2	Q9Y4P8-1
2	WD repeat domain phosphoinositide-interacting protein 2D	WIPI2	Q9Y4P8-6
3	Nuclear migration protein nudC	NUDC	Q9Y266
4	UPF0183 protein C16orf70	C16orf70	Q9BSU1
5	Rab GTPase-activating protein 1	RABGAP1	Q9Y3P9
6	Autophagy-related protein 16-1	ATG16L1	Q676U5
7	cDNA FLJ56394, highly similar to N-acetylglucosamine kinase	NAGK	Q9UJ70
8	Autophagy protein 5	ATG5	Q9H1Y0
9	DnaJ homolog subfamily A member 1	DNAJA1	Q86TL9
10	Melanoma-associated antigen D1	MAGED1	Q9Y5V3
11	Melanoma-associated antigen C1	MAGEC1	O60732
12	Desmoplakin	DSP	P15924
13	Probable ubiquitin carboxyl-terminal hydrolase FAF-X	USP9X	Q93008	*
14	Microtubule-associated protein 1B	MAP1B	P46821
15	BAG family molecular chaperone regulator 2	BAG2	O95816
16	Peroxisomal multifunctional enzyme type 2	HSD17B4	P51659	*
17	Myosin-Ic	MYO1C	O00159	**
18	Autophagy-related protein 12	ATG12	O94817
19	WD repeat domain phosphoinositide-interacting protein 1	WIPI1	Q5MNZ9	*
20	DnaJ homolog subfamily C member 9	DNAJC9	Q8WXX5
21	Rho/rac guanine nucleotide exchange factor (GEF) 2	ARHGEF2	Q92974
22	Fragile X mental retardation syndrome-related protein 1	FXR1	P51114	*
23	Tyrosine-protein kinase receptor	TFG/ALK fusion	Q8TDJ5	*
24	Uncharacterized protein CXorf67	CXorf67	Q86X51	*
25	ATP-binding cassette, sub-family F (GCN20), member 2, isoform CRA_d	ABCF2	Q9UG63
26	T-complex protein 1 subunit gamma	CCT3	P49368	**
27	Uncharacterized protein C3orf26	C3orf26	Q9BQ75	**
28	T-complex protein 1 subunit alpha	CCT1	P17987	*
29	Serine/threonine-protein kinase SRPK2	SRPK2	P78362	*
30	Melanoma-associated antigen D2	MAGED2	Q9UNF1	*
31	Suppressor of G2 allele of SKP1 homolog	SUGT1	Q9Y2Z0	**
32	Junction plakoglobin	JUP	P14923	**
33	T-complex protein 1 subunit beta	CCT2	P78371	**
34	Cell division control protein 2 homolog	CDK1	P06493	**
35	Serine/threonine-protein phosphatase 2A 65 kDa regulatory subunit A alpha isoform	PPP2R1A	P30153	**
*	only identified in GFP-WIPI2B protein complexes
**	only identified in GFP-WIPI2D protein complexes
Numbering according to peptide count

## Sheet: WIPI3
WIPI-3	Protein Name	Gene Name
1	WD repeat domain phosphoinositide-interacting protein 3	WIPI3
2	Thrombospondin-1	THBS1
3	Nardilysin (N-arginine dibasic convertase)	NRD1
4	Palladin	PALLD
5	Protein transport protein Sec16A	SEC16A
6	TBC1 domain family member 5	TBC1D5
7	Tuberin	TSC2
8	Basement membrane autoantigen p105	LGALS3BP
9	BRISC complex subunit Abro1	FAM175B
10	DnaJ homolog subfamily B member 1	DNAJB1
11	ATP-dependent RNA helicase DDX48	EIF4A3
12	Chromokinesin-A	KIF4A
13	Peroxiredoxin-2	PRDX2
14	Vasodilator-stimulated phosphoprotein	VASP
15	UBC protein	UBC
16	Conventional kinesin heavy chain	KIF5B
17	Hamartin	TSC1
18	Cold shock domain-containing protein A	CSDA
19	Calcium-binding and coiled-coil domain-containing protein 1	CALCOCO1
20	Exportin-7	XPO7
21	Small nuclear ribonucleoprotein Sm D2	SNRPD1
22	Septin-8	Sept8
23	CTCL tumor antigen se70-2	C13orf10
24	Heterogeneous nuclear ribonucleoprotein R	HNRNPR
25	La ribonucleoprotein domain family member 1	LARP1
26	Fragile X mental retardation syndrome-related protein 1	FXR1
27	Heterogeneous nuclear ribonucleoprotein L	HNRNPL
28	Cell division control protein 42 homolog	CDC42
29	Adapter-related protein complex 2 mu subunit	AP2M1
30	Splicing factor 9G8	SRSF7
31	Serine/threonine-protein phosphatase PP1-alpha catalytic subunit	PPP1CA
32	Importin subunit beta-1	KPNB1
33	Alpha-taxilin	TXLNA
34	Dermcidin	DCD
35	LDH heart subunit	LDHAL6A
36	Protein FAM135A	FAM135A
37	cDNA FLJ52765, highly similar to Calponin-2	CNN2
38	Zinc finger SWIM domain-containing protein KIAA0913	ZSWIM8
39	Focal adhesion kinase 1	PTK2
40	Putative uncharacterized protein HCFC1	HCFC1
41	Desmoplakin	DSP
42	Pleckstrin homology-like domain family B member 2	PHLDB2
43	Arginine/proline-rich coiled-coil domain-containing protein 1	MAP7D1
44	100 kDa coated vesicle protein A;Adapter-related protein complex 2 alpha-1 subunit	AP2A1
45	GTP-binding protein 1;Guanine nucleotide-binding protein 1	GBP1
46	Glucose-6-phosphate 1-dehydrogenase	G6PD
47	SEC24B protein;Protein transport protein Sec24B	SEC24B
48	RB1-inducible coiled-coil protein 1/FIP200	RB1CC1
49	Moloney leukemia virus 10 protein	MOV10
Numbering according to peptide count

## Sheet: WIPI4
WIPI-4	Protein Name	Gene Name
1	Autophagy-related protein 2 homolog A	ATG2A
2	Autophagy-related protein 2 homolog A	ATG2A
3	Autophagy-related protein 2 homolog B	ATG2B
4	WD repeat domain phosphoinositide-interacting protein 4	WDR45
5	Nuclear migration protein nudC	NUDC
6	T-complex protein 1 subunit theta	CCT8
7	DnaJ homolog subfamily A member 1	DNAJA1
8	T-complex protein 1 subunit gamma	CCT3
9	CAD protein	CAD
10	T-complex protein 1 subunit alpha	CCT1
11	Filamin-C	FLNC
12	T-complex protein 1 subunit delta	CCT4
13	T-complex protein 1 subunit eta	CCT7
14	T-complex protein 1 subunit epsilon	CCT5
15	T-complex protein 1 subunit zet	CCT6A
16	T-complex protein 1 subunit beta	CCT2
17	Suppressor of G2 allele of SKP1 homolog	SUGT1
18	cDNA FLJ76863, highly similar to Homo sapiens stress-induced-phosphoprotein 1 (Hsp70/Hsp90-organizing protein) (STIP1), mRNA	STIP1
19	Plectin-1	PLEC1
21	BAG family molecular chaperone regulator 2	BAG2
22	FK506-binding protein 5	FKBP5
23	E3 ubiquitin-protein ligase HUWE1	HUWE1
24	Protein phosphatase 1G	PPM1G
25	Mitochondrial import receptor subunit TOM34	TOMM34
26	Melanoma-associated antigen D1	MAGED1
27	FK506-binding protein 4	FKBP4
28	Serine/threonine-protein phosphatase 2A 65 kDa regulatory subunit A alpha isoform	PPP2R1A
29	Serine/threonine protein phosphatase	PPP1CA
30	Calcyclin-binding protein	CACYBP
31	Elongation factor 2	EEF2
32	Calponin-1	CNN1
33	Serine/threonine-protein phosphatase 5	PPP5C
34	Tripartite motif-containing protein 32	TRIM32
35	2',3'-cyclic-nucleotide 3'-phosphodiesterase	CNP
36	Myosin-Ic;Myosin I beta	MYO1C
37	ATP-binding cassette, sub-family F (GCN20), member 2, isoform CRA_d	ABCF2
38	DnaJ homolog subfamily C member 7	DNAJC7
39	Peroxiredoxin-2	PRDX2
40	Probable ubiquitin carboxyl-terminal hydrolase FAF-X	USP9X
41	Cell division control protein 2 homolog	CDC2
42	AP-2 complex subunit beta-1	AP2B1
43	DnaJ homolog subfamily C member 9	DNAJC9
44	Fragile X mental retardation syndrome-related protein 1	FXR1
45	Prefoldin subunit 3	VBP1
46	Septin-8	SEPT8
47	N-acetyltransferase 11	NAT11
48	Eukaryotic translation initiation factor 1A, X-chromosomal	EIF1AX
49	Oxysterol-binding protein-related protein 10	OSBPL10
50	Dynein light chain 1, cytoplamic	DYNLL1
51	Scavenger receptor cysteine-rich domain-containing group B protein	SRCRB4D
52	Melanoma-associated antigen D2	MAGED2
53	5'-AMP-activated protein kinase catalytic subunit alpha-1	PRKAA1;AMPK1
54	5'-AMP-activated protein kinase subunit gamma-2	PRKAG2
55	WD repeat domain phosphoinositide-interacting protein 2B	WIPI2
56	WD repeat domain phosphoinositide-interacting protein 2D	WIPI2
Numbering according to peptide count
