# Supplementary material for: WIPI3 and WIPI4 β-propellers are scaffolds for LKB1-AMPK-TSC signalling circuits in the control of autophagy
Source: Nat Commun. 2017 May 31;8:15637. doi: 10.1038/ncomms15637 (PMC5460038; doi:10.1038/ncomms15637)
Supplement: Supplementary Data 2 — Final proteomics results for WIPI1, WIPI2, WIPI3 and WIPI4. Interacting proteins for each WIPI member are listed. [file ncomms15637-s3.xlsx]

## Sheet: Fig. 1
	Figure 1c
	Puncta-positive cells (%)		Experiment 1	Experiment 2	Experiment 3	Mean	SD	Number of analysed cells			p-value
	GFP-WIPI1	F	16.1616	12.2449	8	12.1355	4.08191	297			F vs. F+BafA1	F vs. F+LY	F vs. S	S vs. S+LY	S vs. S+BafA1
		F+BafA1	23.0769	24.7788	29.9145	25.9234	3.55962	347		GFP-WIPI1	0.012092	0.0322189	0.00165561	0.00133425	0.108332
		F+LY	0	0	1.92308	0.641026	1.11029	313		GFP-WIPI2B	0.0101818	0.0108	4.38455e-05	0.000346697	0.017728
		S+LY	0	6.60377	0	2.20126	3.81269	337		GFP-WIPI3	0.0356672	0.0707384	0.000618363	0.00037671	0.0215012
		S	80.6452	94.4444	77.1186	84.0694	9.15642	368		GFP-WIPI4	0.0209942	0.980097	0.0793294	0.171464	0.865389
		S+BafA1	100	99.2481	94.702	97.9834	2.86652	389
	GFP-WIPI2B	F	5.40541	6.42202	3.92157	5.24966	1.25748	359
		F+BafA1	15.8416	12.7451	11.5385	13.375	2.21965	307
		F+LY	0.961538	0	0	0.320513	0.555144	340
		S+LY	0.510204	0.757576	0	0.422593	0.386312	429
		S	68.8	65.4545	70.3704	68.2083	2.51076	343
		S+BafA1	76.699	76.0563	82.3529	78.3694	3.46475	364
	GFP-WIPI3	F	8.91089	3.66972	8.16327	6.91463	2.83492	308
		F+BafA1	15.5738	15.4545	24	18.3428	4.89967	332
		F+LY	0	2.75229	2.85714	1.86981	1.62015	323
		S+LY	0.990099	0	0	0.330033	0.571634	309
		S	30	30.7692	33.3333	31.3675	1.74535	322
		S+BafA1	36.9369	40.8163	36.3636	38.039	2.42228	357
	GFP-WIPI4	F	22.7723	26.3636	21.1864	23.4408	2.1658	329
		F+BafA1	34.9515	29.0598	31.8182	31.9432	2.40687	330
		F+LY	33.945	22.8571	13	23.2674	8.55566	314
		S+LY	43.3962	27.2727	20.9677	30.5456	9.44432	340
		S	61.9469	40	39.5349	47.1606	10.4572	367
		S+BafA1	49.505	49.2537	38.1295	45.6294	5.30422	374
	Cell lines: U2OS GFP-WIPI1, U2OS GFP-WIPI2B, U2OS GFP-WIPI3, U2OS transiently expressing GFP-WIPI4
	F: Fed
	S: Starved
	BafA1: Bafilomycin A1
	LY: LY294002

## Sheet: Fig. 2
	Figure 2c, right panel
	Number of GFP-LC3 puncta per cell
										p-value
			Experiment 1*	Experiment 2*	Experiment 3*	Mean	SD			F	F+BafA1	WM	WM+BafA1	S	S+BafA1
	shControl	F	3.99333	3.338	4.55667	3.96267	0.609912		shControl vs. shWIPI2	0.0131763	7.84234e-05	0.00241979	0.000132235	8.77887e-05	0.00459427
		F+BafA1	27.994	29.4193	29.226	28.8798	0.773173
		WM	2.68633	2.65167	3.26367	2.86722	0.343768			F vs. F+BafA1	F vs. S	S vs. S+BafA1
		WM+BafA1	11.429	11.99	11.8417	11.7536	0.290694		shControl	2.833e-06	3.93847e-05	0.00188738
		S	14.6017	14.8887	15.9573	15.1492	0.714405		shWIPI2	0.000366317	0.011479	9.30229e-05
		S+BafA1	51.899	59.055	55.829	55.5943	3.58377
	shWIPI2	F	0.995	1.04033	1.15733	1.06422	0.0837618
		F+BafA1	6.832	7.30333	7.393	7.17611	0.301363
		WM	0.727333	0.742667	1.07567	0.848556	0.196833
		WM+BafA1	1.202	1.32233	1.21467	1.24633	0.0661219
		S	5.54967	4.233	5.63567	5.13944	0.786181
		S+BafA1	25.7733	26.295	25.7617	25.9433	0.304608
	Number of analysed cells
			Experiment 1**	Experiment 2**	Experiment 3**	SUM
	shControl	F	4803	5482	3317	13602
		F+BafA1	5292	4640	3127	13059
		WM	4464	4142	3030	11636
		WM+BafA1	4449	5476	3386	13311
		S	3313	2616	1028	6957
		S+BafA1	3023	2457	1625	7105
	shWIPI2	F	5442	5441	2686	13569
		F+BafA1	6549	6554	2298	15401
		WM	6476	5712	2130	14318
		WM+BafA1	4699	4697	2157	11553
		S	2087	1826	183	4096
		S+BafA1	3886	1466	124	5476
		Cell line: U2OS GFP-LC3 stably expressing shRNAs targeting WIPI2 or non-targeting control
		F: Fed
		S: Starved
		BafA1: Bafilomycin A1
		WM: Wortmannin
	*	average from triplicate sets
	**	sum of triplicate sets
	Figure 2d, right panel
	Number of GFP-LC3 puncta per cell
										p-value
			Experiment 1	Experiment 2	Experiment 3	Mean	SD			F	F+BafA1
	esiControl	F	6.72965	8.39405	7.9063	7.67667	0.855633		esiControl vs. esiWIPI3	0.0134509	0.0419548
		F+BafA1	31.2126	38.5357	23.4654	31.0712	7.53612		esiControl vs. esiWIPI4	0.00202729	0.0304635
	esiWIPI3	F	11.3684	12.1124	9.98075	11.1538	1.08191
		F+BafA1	53.0955	50.9937	40.7328	48.274	6.61485
	esiWIPI4	F	12.046	12.4259	13.7151	12.729	0.874897
		F+BafA1	53.9799	49.0293	52.6786	51.896	2.56641
	Number of analysed cells
			Experiment 1	Experiment 2	Experiment 3		sum
	esiControl	F	407	536	115		1058
		F+BafA1	344	618	105		1067
	esiWIPI3	F	849	1087	453		2389
		F+BafA1	977	1017	392		2386
	esiWIPI4	F	841	1158	681		2680
		F+BafA1	943	674	728		2345
	Cell line: U2OS GFP-LC3 transiently expressing control siRNA (esiControl) or siRNAs targeting WIPI3 (esiWIPI3) or WIPI4 (esiWIPI4)
	F: Fed
	BafA1: Bafilomycin A1
	Fig. 2e
	Number of WIPI2 puncta per cell	shControl	shWIPI3	shWIPI4
		F	F	F
	cell no°1	16	10	36
	cell no°2	6	12	14
	cell no°3	13	5	36
	cell no°4	3	13	49
	cell no°5	18	18	25
	cell no°6	10	20	10
	cell no°7	7	15	6
	cell no°8	7	23	12
	cell no°9	5	35	6
	cell no°10	5	18	13
	cell no°11	17	27	46
	cell no°12	3	9	25
	cell no°13	9	9	8
	cell no°14	2	8	10
	cell no°15	4	44	9
	cell no°16	1	14
	cell no°17	5	7
	cell no°18	5	44
	cell no°19	12	34
	cell no°20	11	6
	cell no°21	21
	cell no°22
	cell no°23
	cell no°24
	cell no°25
	Mean	8.57143	18.55	20.3333
	SD	5.72339	12.2409	14.8404
	Number of analysed cells	21	20	15
	p-value (vs. shControl)		0.00263842	0.00958098
	Cell line: G361 stably expressing shRNAs targeting WIP3, WIPI4 or non-targeting control
	Figure 2f
	LC3 quantification
			Experiment 1			Experiment 2			Experiment 3
			LC3-I	LC3-II	tubulin	LC3-I	LC3-II	tubulin	LC3-I	LC3-II	tubulin
	siControl	F	16490624	17759171	77024881	16448247	16792794	62984774	17042169	15787596	74121289
	siWIPI3	F	28743464	34840346	29545159	32830785	36847641	30632288	22768964	19606980	19060719
	siWIPI4	F	22595386	30076799	33520443	29506187	29883199	23432252	25238696	26438769	22634573
	siWIPI3+siWIPI4	F	27939440	26459926	71444829	31969515	39903351	27612640	30697355	31383439	14755085
	ratios
											p-value
	LC3-I/tubulin		Experiment 1	Experiment 2	Experiment 3	LC3-I/tubulin	LC3-I/tubulin		LC3-I/tubulin		siControl
			LC3-I/tubulin	LC3-I/tubulin	LC3-I/tubulin	Mean	SD				F
	siControl	F	0.214095	0.261146	0.229923	0.235055	0.0239419		siControl	F
	siWIPI3	F	0.972865	1.07177	1.19455	1.07973	0.111056		siWIPI3	F	0.00421379
	siWIPI4	F	0.674078	1.25921	1.11505	1.01611	0.304856		siWIPI4	F	0.0464326
	siWIPI3+siWIPI4	F	0.391063	1.15779	2.08046	1.20977	0.845897		siWIPI3+siWIPI4	F	0.183979
											p-value
	LC3-II/tubulin		Experiment 1	Experiment 2	Experiment 3	LC3-II/tubulin	LC3-II/tubulin		LC3-II/tubulin		siControl
			LC3-II/tubulin	LC3-II/tubulin	LC3-II/tubulin	Mean	SD				F
	siControl	F	0.230564	0.266617	0.212997	0.236726	0.0273359		siControl	F
	siWIPI3	F	1.17922	1.2029	1.02866	1.13693	0.0945084		siWIPI3	F	0.00199184
	siWIPI4	F	0.897267	1.2753	1.16807	1.11355	0.194826		siWIPI4	F	0.0146561
	siWIPI3+siWIPI4	F	0.370355	1.44511	2.12696	1.31414	0.885595		siWIPI3+siWIPI4	F	0.169544

## Sheet: Fig. 4
	Figure 4b
	ATG16L puncta cells (%)		Experiment 1	Experiment 2	Experiment 3	Mean	SD	Number of analysed cells			p-value
	shControl	F	10.8911	18.6275	16.0377	15.1854	3.93798	309			F	S
		S	32.6923	36.5385	36.8421	35.3576	2.31322	322		shControl vs. shWIPI2	0.322485	0.0148846
	shWIPI2	F	6.18557	11	16	11.0619	4.90751	297			F vs. S
		S	4.0404	6.94444	17.1171	9.36732	6.86679	354		shControl	0.00354937
										shWIPI2	0.747296
	Cell line: G361 stably expressing shRNAs targeting WIPI2 or non-targeting control
	F: Fed
	S: Starved
	Figure 4c
	ATG16L puncta-positive cells (%)		Experiment 1	Experiment 2	Experiment 3	Mean	SD	Number of analysed cells			p-value
	shControl	F	23.85	19.7	23.53	22.36	2.31	343			F	S
		S	53.17	42.86	54.55	50.19	6.39	369		shControl vs. shWIPI1	0.0494908	0.0286266
	shWIPI1	F	17.29	7.69	9.09	11.36	5.19	360			F vs. S
		S	24.37	38.94	30.43	31.25	7.32	347		shControl	0.0100584
										shWIPI1	0.0223722
	Cell line: G361 stably expressing shRNAs targeting WIPI1 or non-targeting control
	F: Fed
	S: Starved
	Figure 4d								p-value
	Puncta-positive cells with perinuclear WIPI1 (%)	Experiment 1	Experiment 2	Experiment 3	Experiment 4	Mean	SD	Number of analysed cells	shControl vs. shWIPI2
	shControl	36	36	50	61	45.75	12.1209	400
	shWIPI2	27	18	25	26	24	4.08248	400	0.0311231
	Cell line: G361 stably expressing shRNAs targeting WIPI2 or non-targeting control
	Figure 4e
	WIPI4 puncta-positive cells (%)
			Experiment 1	Experiment 2	Experiment 3	Mean	SD	Number of analysed cells			p-value
	shControl	F	75	72.4771	70.7317	72.7363	2.14592	332			F	S
		S	80.9524	83.8983	84.6939	83.1815	1.97105	321		shControl vs. shWIPI1	0.037637	0.0454278
	shWIPI1	F	45.098	51	60.6299	52.2427	7.84015	329			F vs. S
		S	53.5714	61.5385	70.8738	61.9946	8.66019	319		shControl	0.00350545
										shWIPI1	0.222409
	Cell line: G361 stably expressing shRNAs targeting WIPI1 or non-targeting control
	F: Fed
	S: Starved
	Figure 4f
	WIPI-4 puncta-positive cells (%)		Experiment 1	Experiment 2	Experiment 3	Mean	SD	Number of analysed cells			p-value
	shControl	F	49.0385	53.9683	43.6893	48.8987	3.71203	333			F	S
		S	74.0741	83.6364	83.3333	80.3479	5.43543	338		shControl vs. shWIPI2	0.00384993	0.00434586
	shWIPI2	F	21.9298	29.703	20.4082	24.0137	4.98549	313			F vs. S
		S	45.7143	49.5652	46.6667	47.3154	2.00575	340		shControl	0.00191368
										shWIPI2	0.00758354
	Cell line: G361 stably expressing shRNAs targeting WIPI2 or non-targeting control
	F: Fed
	S: Starved
	Figure 4g
	ATG16L puncta-positive cells (%)		Experiment 1	Experiment 2	Experiment 3	Mean	SD	Number of analysed cells			p-value
	shControl	F	21.3592	22.807	20.3883	21.5182	1.21715	320			F	S
		S	54.902	56.5217	44.898	52.1072	6.29571	315		shControl vs. shWIPI3	0.0110391	0.0965199
	shWIPI3	F	40.1869	47.3684	39.0909	42.2154	4.49615	312		shControl vs. shWIPI4	0.0347935	0.05324
		S	66.3866	65.1007	56.3025	62.5966	5.4886	387			F vs. S
	shWIPI4	F	34.9515	37.2549	47	39.7355	6.39583	305		shControl	0.0115278
		S	64.8649	79.4643	64.1509	69.4934	8.64245	329		shWIPI3	0.0084096
										shWIPI4	0.0106281
	Cell line: G361 stably expressing shRNAs targeting WIPI3 or WIPI4 or non-targeting control
	F: Fed
	S: Starved
	Figure 4i								p-value
	Puncta-positive cells (%)		Experiment 1	Experiment 2	Experiment 3	Mean	SD	Number of analysed cells	ATG5 WT vs. ATG5 KO
	GFP-WIPI1	ATG5 WT	40	32	53	41.82	10.85	300
		ATG5 KO	71	67	95	77.79	15.36	300	0.0331375
	GFP-WIPI2B	ATG5 WT	21	32	36	29.79	7.92	300
		ATG5 KO	69	83	99	83.75	15.14	300	0.011636
	GFP-WIPI3	ATG5 WT	16	10	10	12	3.46	300
		ATG5 KO	18	30	20	22.67	6.43	300	0.0835024
	GFP-WIPI4	ATG5 WT	12	15	10	12.33	2.52	300
		ATG5 KO	14	21	13	16	4.36	300	0.291156
	Cell line: ATG5 wild-type (WT) or knockout (KO) mouse embryonic fibroblasts transiently expressing GFP-WIPI1, GFP-WIPI2B, GFP-WIPI3 or GFP-WIPI4

## Sheet: Fig. 5
	Figure 5i										p-value
	GFP-WIPI3 puncta-positive cells (%)		Experiment 1	Experiment 2	Experiment 3	Experiment 4	Mean	SD			F	F+BafA1	S	S+BafA1
	siControl	F	4.09836	12.5	5.78512	7.20721	7.39767	3.63115		siControl vs. siTSC2	0.039143	0.0399709	0.000438762	0.000699429
		F+BafA1	64.1221	57.5	43.75	39.2857	51.1645	11.6063
		S	47.2441	63	52.8571	58.6207	55.4305	6.85843			F vs. F+BafA1	F vs. S	S vs. S+BafA1
		S+BafA1	68.8679	74.1071	61.4754	65.8333	67.571	5.3097		siControl	0.00298017	0.000110763	0.0332927
	siTSC2	F	0.909091	4.90196	0	0	1.45276	2.33906		siTSC2	0.0105593	0.000756769	0.00103052
		F/BafA1	34.5455	43.6364	19.8582	23.8095	30.4624	10.7538
		S	29.0323	20	18.9189	25.2033	23.2886	4.71043
		S/BafA1	43.1193	40.5172	46.2264	40.678	42.6352	2.6738
	Number of analysed cells		Experiment 1	Experiment 2	Experiment 3	Experiment 4	Sum
	siControl	F	122	104	121	111	458
		F+BafA1	131	120	128	112	491
		S	127	100	140	116	483
		S+BafA1	106	112	122	120	460
	siTSC2	F	110	102	103	112	427
		F+BafA1	110	110	141	126	487
		S	124	135	111	123	493
		S+BafA1	109	116	106	118	449
	Cell line: U2OS GFP-WIPI3 transiently expressing control siRNA (siControl) or siRNAs targeting TSC (siTSC2)
	F: Fed
	S: Starved
	BafA1: Bafilomycin A1

## Sheet: Fig. 6
	Figure 6e										p-value
	WIPI3 puncta-positive cells (%)		Experiment 1	Experiment 2	Experiment 3	Experiment 4	Mean	SD			S	S+BafA1
	siControl	S	61.7647	57.1429	59.292	47.5	56.4249	6.24242		siControl vs. siFIP200	0.0014098	0.0341967
		S+BafA1	70.7692	59.292	59.8039	55.3398	61.3012	6.61968
	siFIP200	S	28.5714	35.1351	20.339	15.8879	24.9833	8.56799			S vs. S+BafA1
		S+BafA1	50.9804	50	31.8182	25.641	39.6099	12.8203		siControl	0.325123
										siFIP200	0.113699
	Number of analysed cells		Experiment 1	Experiment 2	Experiment 3	Experiment 4	Sum
	siControl	S	136	112	113	120	481
		S+BafA1	130	113	102	103	448
	siFIP200	S	119	111	118	107	455
		S+BafA1	102	102	110	117	431
	Cell line: U2OS GFP-WIPI3 transiently expressing control siRNA (siControl) or siRNAs targeting FIP200 (siFIP200)
	F: Fed
	S: Starved
	BafA1: Bafilomycin A1
	Figure 6f										p-value
	GFP-WIPI1 puncta cells (%)		Experiment 1*	Experiment 2*	Experiment 3*	Experiment 4*	Mean	SD			S	S+BafA1
	siControl	S	41.5167	43.4633	42.13	48.02	43.7825	2.93956		siControl vs. siFIP200	0.000427132	0.0276765
		S+BafA1	56.7567	69.5467	57.4233	64.0433	61.9425	6.04297
	siFIP200	S	28.4833	33.41	29.62	28.92	30.1083	2.25035			S vs. S+BafA1
		S+BafA1	46.64	57.3833	43.4567	50.9567	49.6092	6.02557		siControl	0.00446617
										siFIP200	0.00432631
	Number of analysed cells		Experiment 1**	Experiment 2**	Experiment 3**	Experiment 4**	Sum
	siControl	S	1119	2290	1112	1113	5634
		S+BafA1	1137	2380	1093	1246	5856
	siFIP200	S	812	2171	847	903	4733
		S+BafA1	866	2131	782	948	4727
	Cell line: U2OS GFP-WIPI1 transiently expressing control siRNA (siControl) or siRNAs targeting FIP200 (siFIP200)
	S: Starved
	BafA1: Bafilomycin A1
	*	average from triplicate sets
	**	sum of triplicate sets
	Figure 6g											p-value
	Number of GFP-LC3 puncta per cell		Experiment 1*	Experiment 2*	Experiment 3*	Experiment 4*	Experiment5*	Mean	SD			S	S+BafA1
	siControl	S	21.6	16.02	20.05	21.8	24.92	20.88	3.24		siControl vs. siFIP200	0.00140942	0.00254013
		S+BafA1	66.38	46.31	58.74	58.3	63.49	58.64	7.68
	siFIP200	S	11.29	9.84	11.13	12.02	14.14	11.68	1.58			S vs. S+BafA1
		S+BafA1	42.08	33.23	40.22	38.53	42.52	39.32	3.75		siControl	0.000104188
											siFIP200	1.28216e-05
	Number of analysed cells		Experiment 1**	Experiment 2**	Experiment 3**	Experiment 4**	Experiment 5**	Sum
	siControl	S	816	708	833	940	1089	4386
		S+BafA1	772	897	898	1057	1174	4798
	siFIP200	S	652	877	827	922	1015	4293
		S+BafA1	703	881	764	1072	1038	4458
	Cell line: U2OS GFP-LC3 transiently expressing control siRNA (siControl) or siRNAs targeting FIP200 (siFIP200)
	S: Starved
	BafA1: Bafilomycin A1
	*	average from triplicate sets
	**	sum of triplicate sets

## Sheet: Fig. 7
	Figure 7e
	GFP-WIPI1 puncta-positive cells (%)								p-value
			Experiment 1*	Experiment 2*	Experiment 3*	Experiment 4*	Mean	SD	siControl vs. siATG2A
	siControl	F	17.782	21.2865	12.6395	20.379	18.0217	3.88335
	siATG2A	F	37.9455	58.136	50.054	58.0195	51.0388	9.51324	0.00308587
	Number of GFP-WIPI1 puncta per cell								p-value
			Experiment 1*	Experiment 2*	Experiment 3*	Experiment 4*	Mean	SD	siControl vs. siATG2A
	siControl	F	2.5255	2.9145	2.289	3.23894	2.74198	0.419835
	siATG2A	F	6.3385	8.7065	5.616	7.26192	6.98073	1.3332	0.00526107
	Number of analysed cells
			Experiment 1**	Experiment 2**	Experiment 3**	Experiment 4**	sum
	siControl	F	3031	4650	3538	2395	13614
	siATG2A	F	1473	2633	2733	2307	9146
	Cell line: U2OS GFP-WIPI1 transiently expressing control siRNA (siControl) or siRNAs targeting ATG2A (siATG2A)
	F: Fed
	*	average from duplicates
	**	sum of duplicates
	Figure 7e
	Number of GFP-LC3 puncta per cell							p-value
			Experiment 1*	Experiment 2*	Experiment 3*	Mean	SD	siControl vs. siATG2A
	siControl	F	5.78638	5.3925	5.516	5.56496	0.20145
	siATG2A	F	13.6144	13.552	11.234	12.8001	1.35667	0.0102515
	Number of analysed cells
			Experiment 1**	Experiment 2**	Experiment 3**	Sum
	siControl	F	2345	4513	2599	9457
	siATG2A	F	1103	2124	1346	4573
	Cell line: U2OS GFP-LC3 transiently expressing control siRNA (siControl) or siRNAs targeting ATG2A (siATG2A)
	F: Fed
	*	average from duplicates
	**	sum of duplicates
	Figure 7i
	Western Blot quantification
			Set 1.1		Set 1.2		mean					Set 2.1		Set 2.2		mean					Set 3.1		Set 3.2		mean
	Experiment 1		AMPKα	GFP-WIPI4	AMPKα	GFP-WIPI4	AMPKα	GFP-WIPI4		Experiment 2		AMPKα	GFP-WIPI4	AMPKα	GFP-WIPI4	AMPKα	GFP-WIPI4		Experiment 3		AMPKα	GFP-WIPI4	AMPKα	GFP-WIPI4	AMPKα	GFP-WIPI4
	GFP-WIPI4	CM	30921785	282858690	31432993	264463564	31177389	273661127		GFP-WIPI4	CM	38606541	132668568	103858435	164110578	71232488	148389573		GFP-WIPI4	CM	-	-	33109077	96199631	33109077	96199631
		NF	33318159	225347071	42164240	221424823	3.77412e+07	223385947			NF	10382991	100692469	77085459	102821984	43734225	1.01757e+08			NF	-	-	21619345	60770295	21619345	60770295
		NF+AICAR	7666710	165676411	17553545	223161780	1.26101e+07	1.94419e+08			NF+AICAR	20465427	213851100	15115070	271061878	1.77902e+07	242456489			NF+AICAR	-	-	16982393	96665104	16982393	96665104
	ratios		Experiment 1	Experiment 2	Experiment 3	mean
	GFP-WIPI4	CM	0.113927	0.480037	0.344171	0.312712
		NF	0.168951	0.42979	0.355755	0.318165
		NF+AICAR	0.0648605	0.073375	0.175683	0.104639
	ratios normailzed to control		Experiment 1	Experiment 2	Experiment 3	mean	SD	p-value
	GFP-WIPI4	CM	1	1	1	1
		NF	1.48297	0.895327	1.03366	1.13732	0.307231	0.519826
		NF+AICAR	0.569317	0.152853	0.510453	0.410874	0.225383	0.0454843

## Sheet: Fig. 8
	Figure 8c
									p-value
	GFP-WIPI4 puncta-positive cells (%)		Experiment 1	Experiment 2	Experiment 3	Mean	SD	Number of analysed cells	vs. siControl
	25 nM	siControl	59	45	66	56.6667	10.6927	300
		siAMPKα	27	30	33	30	3	300	0.0412073
		siAMPKγ	29	31	30	30	1	300	0.0485182
		siLKB1	26	48	27	33.6667	12.4231	300	0.0733585
		siCaMKKα	47	50	38	45	6.245	300	0.194922
		siNUAK2	34	27	39	33.3333	6.02771	300	0.0427534
	50 nM	siControl	49	65	56	56.6667	8.02081	300
		siBRSK2	34	32	28	31.3333	3.05505	300	0.0209361
	Cell line: U2OS GFP-WIPI4 transiently expressing control siRNA (siControl) or siRNAs targeting AMPKα (siAMPKα), AMPKγ (siAMPKγ), LKB1 (siLKB1), CaMKKα (siCaMKKα), NUAK2 (siNUAK2) or BRSK2 (siBRSK2)
	Figure 8e
	GFP-WIPI4 puncta-positive cells (%)
								p-value
		Experiment 1	Experiment 2	Experiment 3	Mean	SD	Number of analysed cells	vs. F	vs. F-FCS
	F	17	19	25	20.3333	4.16333	300
	F -FCS	16	27	14	19	7	300	0.793832
	F -FCS -Gluc	54	59	65	59.3333	5.50757	300	0.000865276	0.00177756
	F -FCS -Gluc -Glut	62	58	65	61.6667	3.51188	300	0.000228899
	Cell line: U2OS GFP-WIPI4
	F: Fed
	FCS : Fetal Calf Serum
	Gluc: Glucose
	Glut: Glutamine
	Figure 8f
	GFP-WIPI1 puncta-positive cells (%)									p-value
		Experiment 1	Experiment 2	Experiment 3	Experiment 4	Experiment 5	Experiment 6	Mean	SD	vs. F	vs. F-FCS
	F	15.13	11.09	10.32	15.88	18.6	17.19	14.7017	3.32277
	F -FCS	26.5	27.59	28.26	38.05	38.94	39.24	33.0967	6.2234	0.000258498
	F -FCS -Gluc	30.56	35.81	43.9	41.69	25.45	33.55	35.16	6.89184	0.000281767	0.598297
	F -FCS -Gluc -Glut	18.29	28.48	26.08	31.75	23.26	30.84	26.45	5.06718	0.00117434
	Number of analysed cells	Experiment 1	Experiment 2	Experiment 3	Experiment 4	Experiment 5	Experiment 6	SUM
	F	456	487	349	743	801	698	3534
	F -FCS	468	511	460	820	832	813	3904
	F -FCS -Gluc	445	497	369	830	825	760	3726
	F -FCS -Gluc -Glut	421	467	395	841	778	788	3690
	Cell line: U2OS GFP-WIPI1
	F: Fed
	FCS : Fetal Calf Serum
	Gluc: Glucose
	Glut: Glutamine
	Figure 8g
	WIPI-4 puncta cells (%)
			Experiment 1	Experiment 2	Experiment 3	Mean	SD	p-value
	wt	Fed	18	13	13	14.6667	2.88675
		-FCS-Gluc	21	31	29	27	5.2915	0.0364174
	D113A	Fed	23	23	22	22.6667	0.57735
		-FCS-Gluc	17	23	18	19.3333	3.21455	0.211464
	Figure 8h
	WIPI-4 puncta cells (%)
			Experiment 1	Experiment 2	Experiment 3	Experiment 4	Experiment 5	Mean	SD	p-value
	wt	siCtr	26	28	42	23	29	29.6	7.30068
		siAMPKα	11	18	21	21	10	16.2	5.35724	0.0121092
	D113A	siCtr	23	25	30	28	30	27.2	3.11448
		siAMPKα	20	16	37	22	29	24.8	8.28855	0.570381

## Sheet: Suppl. Fig. 1
	Suppl. Fig. 1h
	Puncta-positive cells (%)
											p-value
			Experiment 1	Experiment 2	Experiment 3	Mean	SD	Number of analysed cells			F vs. F+BafA1	F vs. S	S vs. S+BafA1
	GFP-WIPI3S	F	16.0494	31.6456	31.068	26.2543	8.84244	263		GFP-WIPI3S	0.333016	0.103137	0.543445
		F+BafA1	31.0345	31.3253	35.7798	32.7132	2.65975	279		GFP-WIPI3	0.0443937	0.0399487	0.0204707
		S	37.3494	40.9639	42.1569	40.1567	2.50331	268
		S+BafA1	39.4737	31.5217	42.2018	37.7324	5.54888	277
	GFP-WIPI3	F	1.90476	15.534	23.2759	13.5715	10.8199	324
		F+BafA1	28.3333	37.8378	44.7619	36.9777	8.24799	336
		S	41.1765	43.6893	44	42.9553	1.54829	305
		S+BafA1	53.3981	60	52.9412	55.4464	3.95013	327
	Cell lines: U2OS cells transiently expressing GFP-WIPI3S or GFP-WIPI3
	F: Fed
	S: Starved
	BafA1: Bafilomycin A1
	Suppl. Fig. 1j
									p-value
	Puncta-positive cells (%)		Experiment 1	Experiment 2	Experiment 3	Mean	SD	Number of analysed cells	F vs. S
	WIPI1	F	14	17.8218	23.9316	18.5845	5.00955	318
		S	84.0336	85.5856	80	83.2064	2.88321	350	0.000202417
	WIPI2	F	38.2609	58.9286	59.4059	52.1985	12.0727	328
		S	98.1982	91.3462	97.9381	95.8275	3.88314	312	0.0170928
	WIPI4	F	54.4554	57.2727	53.4483	55.0588	1.98233	327
		S	72.2222	67.9612	76.8519	72.3451	4.44662	337	0.0109284
	Cell line: G361
	F: Fed
	S: Starved

## Sheet: Suppl. Fig. 2
	Suppl. Fig. 2b-f
	Section	Image ID	Sample	P	AV	P+AV	RER tubules	eP		Section	Image ID	Sample	P	AV	P+AV	RER tubules	eP		Section	Image ID	Sample	P	AV	P+AV	RER tubules	eP		Section	Image ID	Sample	P	AV	P+AV	RER tubules	eP		Section	Image ID	Sample	P	AV	P+AV	RER tubules	eP
	1	8241	shControl	1	3	4	2	0		1	8248	shWIPI1	0	0	0	0	0		1	8261	shWIPI2	0	0	0	9	0		1	8285	shWIPI3	0	2	2	0	0		1	8291	shWIPI4	0	0	0	0	0
	2	8243	shControl	0	3	3	1	0		2	8249	shWIPI1	0	0	0	0	0		2	8262	shWIPI2	0	2	2	5	0		2	8286	shWIPI3	0	1	1	0	0		2	8292	shWIPI4	0	2	2	0	1
	3	8244	shControl	0	1	1	0	0		3	8250	shWIPI1	0	0	0	3	0		3	8263	shWIPI2	1	2	3	0	0		3	8288	shWIPI3	0	0	0	0	0		3	8293	shWIPI4	0	2	2	6	2
	4	8246	shControl	0	1	1	0	0		4	8251	shWIPI1	0	1	1	3	0		4	8267	shWIPI2	0	0	0	5	0		4	8289	shWIPI3	0	0	0	3	0		4	8294	shWIPI4	0	1	1	4	1
	5	8247	shControl	1	1	2	0	0		5	8252	shWIPI1	0	1	1	2	0		5	8270	shWIPI2	0	1	1	6	0		5	8290	shWIPI3	0	0	0	0	0		5	8295	shWIPI4	0	2	2	2	0
	6	8256	shControl	2	2	4	0	0		6	8471	shWIPI1	0	0	0	0	0		6	8271	shWIPI2	0	0	0	8	0		6	8461	shWIPI3	0	0	0	0	0		6	8296	shWIPI4	0	0	0	4	1
	7	8257	shControl	0	1	1	0	0		7	8472	shWIPI1	1	0	1	1	0		7	8272	shWIPI2	1	0	1	0	0		7	8463	shWIPI3	0	0	0	3	0		7	8297	shWIPI4	0	1	1	0	3
	8	8258	shControl	0	1	1	0	0		8	8473	shWIPI1	0	0	0	0	0		8	8273	shWIPI2	0	2	2	1	0		8	8465	shWIPI3	0	1	1	3	0		8	8298	shWIPI4	0	0	0	0	1
	9	8259	shControl	0	2	2	0	0		9	8474	shWIPI1	0	0	0	0	0		9	8275	shWIPI2	0	1	1	10	0		9	8467	shWIPI3	0	0	0	0	2		9	8299	shWIPI4	0	1	1	2	0
	10	8260	shControl	1	0	1	0	0		10	8475	shWIPI1	0	1	1	1	0		10	8276	shWIPI2	0	4	4	1	0		10	8468	shWIPI3	0	0	0	0	0		10	8300	shWIPI4	0	2	2	0	0
	11	8281	shControl	0	1	1	0	0		11	8476	shWIPI1	0	1	1	2	0		11	8277	shWIPI2	0	0	0	0	0		11	8469	shWIPI3	0	1	1	2	0		11	8409	shWIPI4	0	0	0	1	1
	12	8282	shControl	1	1	2	0	0		12	8677	shWIPI1	0	2	2	2	0		12	8278	shWIPI2	1	0	1	1	0		12	8470	shWIPI3	1	0	1	0	0		12	8411	shWIPI4	0	0	0	3	1
	13	8283	shControl	0	1	1	0	0		13	8678	shWIPI1	0	1	1	2	0		13	8279	shWIPI2	0	0	0	6	0		13	8681	shWIPI3	0	1	1	0	0		13	8412	shWIPI4	0	1	1	1	0
	14	8717	shControl	0	4	4	1	0		14	8721	shWIPI1	0	0	0	0	0		14	8280	shWIPI2	0	0	0	2	0		14	8682	shWIPI3	1	0	1	1	0		14	8413	shWIPI4	0	0	0	6	1
	15	8718	shControl	1	1	2	1	0		15	8722	shWIPI1	1	0	1	2	0		15	8421	shWIPI2	0	0	0	1	0		15	8683	shWIPI3	0	0	0	0	0		15	8414	shWIPI4	0	0	0	2	0
	16	8719	shControl	2	1	3	2	0		16	8723	shWIPI1	0	0	0	1	0		16	8422	shWIPI2	0	3	3	4	0		16	8684	shWIPI3	0	0	0	0	0		16	8415	shWIPI4	0	1	1	3	0
	17	8720	shControl	0	3	3	1	0		17	8725	shWIPI1	0	0	0	3	0		17	8423	shWIPI2	0	0	0	1	0		17	8685	shWIPI3	0	0	0	0	1		17	8416	shWIPI4	0	0	0	4	0
			Sum	9	27	36	8	0		18	8726	shWIPI1	0	0	0	0	0		18	8425	shWIPI2	0	1	1	1	0		18	8686	shWIPI3	0	0	0	0	0		18	8417	shWIPI4	0	2	2	6	0
			Average	0.529412	1.58824	2.11765	0.470588	0		19	8727	shWIPI1	1	5	6	1	0		19	8426	shWIPI2	2	0	2	2	0		19	8687	shWIPI3	0	0	0	0	2		19	8418	shWIPI4	0	0	0	2	1
										20	8728	shWIPI1	1	0	1	1	0		20	8427	shWIPI2	0	0	0	2	0		20	8688	shWIPI3	0	1	1	0	0		20	8419	shWIPI4	0	0	0	1	1
												Sum	4	12	16	24	0		21	8428	shWIPI2	0	1	1	0	0		21	8689	shWIPI3	0	0	0	0	2		21	8420	shWIPI4	0	1	1	0	1
												Average	0.2	0.6	0.8	1.2	0		22	8429	shWIPI2	0	0	0	2	0		22	8690	shWIPI3	0	0	0	0	1		22	8642	shWIPI4	0	1	1	0	0
	Summary	shControl	shWIPI1	shWIPI2	shWIPI3	shWIPI4													23	8430	shWIPI2	0	4	4	1	0		23	8691	shWIPI3	0	0	0	0	0		23	8643	shWIPI4	0	1	1	0	0
	P+AV	2.12	0.8	0.72	0.33	0.61	Average/section												24	8431	shWIPI2	0	0	0	0	0		24	8692	shWIPI3	0	0	0	0	0		24	8644	shWIPI4	0	0	0	0	0
	RER tubules	0.44	1.16	2.17	0.33	1.72	Average/section												25	8432	shWIPI2	0	0	0	0	0		25	8693	shWIPI3	0	0	0	0	0		25	8646	shWIPI4	0	1	1	3	0
	eP	0	0	0	0.31	0.5	Average/section												26	8433	shWIPI2	1	0	1	0	0		26	8694	shWIPI3	0	0	0	0	0		26	8647	shWIPI4	0	0	0	2	1
																			27	8435	shWIPI2	0	0	0	2	0		27	8695	shWIPI3	0	1	1	0	0		27	8648	shWIPI4	0	0	0	1	1
																			28	8436	shWIPI2	0	0	0	0	0		28	8696	shWIPI3	0	0	0	0	1		28	8649	shWIPI4	0	0	0	2	2
	Summary	shWIPI1	shWIPI2	shWIPI3	shWIPI4														29	8437	shWIPI2	0	2	2	1	0		29	8697	shWIPI3	0	0	0	0	0		29	8650	shWIPI4	0	0	0	0	0
	P+AV	2.65	2.94	6.42	3.47	Fold decrease over shControl													30	8438	shWIPI2	0	0	0	3	0		30	8698	shWIPI3	0	0	0	0	0		30	8651	shWIPI4	0	1	1	2	0
	RER tubules	2.63	4.93	0.75	3.91	Fold increase over shControl													31	8439	shWIPI2	0	0	0	2	0		31	8699	shWIPI3	0	1	1	0	0		31	8653	shWIPI4	0	0	0	0	0
																			32	8441	shWIPI2	1	1	2	0	0		32	8700	shWIPI3	0	0	0	0	1		32	8654	shWIPI4	0	1	1	4	0
																			33	8444	shWIPI2	0	0	0	2	0		33	8729	shWIPI3	0	0	0	0	0		33	8655	shWIPI4	0	1	1	6	0
																			34	8445	shWIPI2	0	1	1	1	0		34	8730	shWIPI3	0	0	0	0	0		34	8656	shWIPI4	0	0	0	1	0
																			35	8447	shWIPI2	0	0	0	5	0		35	8731	shWIPI3	0	0	0	0	0		35	8657	shWIPI4	0	0	0	0	0
	P= phagophore																		36	8448	shWIPI2	0	0	0	2	0		36	8732	shWIPI3	0	0	0	0	0		36	8658	shWIPI4	0	0	0	2	0
	AV= autophagic vesicle																		37	8449	shWIPI2	0	0	0	2	0		37	8733	shWIPI3	0	1	1	1	0		37	8660	shWIPI4	0	2	2	0	0
	RER tubules= rough ER tubular structures																		38	8450	shWIPI2	0	0	0	0	0		38	8734	shWIPI3	1	0	1	0	1		38	8712	shWIPI4	0	0	0	4	1
	eP= elongated phagophore																		39	8451	shWIPI2	0	0	0	2	0		39	8735	shWIPI3	0	0	0	0	1		39	8713	shWIPI4	0	0	0	3	1
																			40	8452	shWIPI2	0	0	0	0	0				Sum	3	10	13	13	12		40	8714	shWIPI4	0	0	0	1	1
																			41	8453	shWIPI2	0	1	1	4	0				Average	0.0769231	0.25641	0.333333	0.333333	0.307692		41	8715	shWIPI4	1	0	1	0	0
																			42	8454	shWIPI2	0	1	1	3	0											42	8736	shWIPI4	0	2	2	0	0
																			43	8455	shWIPI2	1	2	3	1	0											43	8737	shWIPI4	0	0	0	0	0
																			44	8457	shWIPI2	0	0	0	2	0											44	8738	shWIPI4	0	0	0	0	0
																			45	8458	shWIPI2	0	0	0	4	0											45	8739	shWIPI4	0	1	1	1	0
																			46	8459	shWIPI2	0	0	0	2	0											46	8740	shWIPI4	0	0	0	0	1
																			47	8460	shWIPI2	0	0	0	3	0													Sum	1	27	28	79	23
																			48	8701	shWIPI2	0	0	0	0	0													Average	0.0217391	0.586957	0.608696	1.71739	0.5
																			49	8702	shWIPI2	0	0	0	1	0
																			50	8703	shWIPI2	0	0	0	2	0
																			51	8704	shWIPI2	0	1	1	1	0
																			52	8707	shWIPI2	0	0	0	0	0
																			53	8709	shWIPI2	0	0	0	0	0
																			54	8710	shWIPI2	1	0	1	4	0
																					Sum	9	30	39	117	0
																					Average	0.166667	0.555556	0.722222	2.16667	0
	Suppl. Fig. 2g
	Proteolysis (%)									p-value
			TCA-soluble radioactivity	insoluble radioactivity	Proteolysis (%)					S	S+BafA1
			DPM	DPM		Mean	SD		shControl vs. shWIPI1	0.000493292	0.398563
	shControl - S	Experiment 1	804.71	7500.12	10.7293	10.5346	0.304018
		Experiment 2	840.55	8253.38	10.1843					S vs. S+BafA1
		Experiment 3	1039.9	9727.5	10.6903				shControl	0.00511265
	shControl - S+BafA1	Experiment 1	264.91	4027.09	6.5782	5.89233	0.818265		shWIPI1	0.00158873
		Experiment 2	531.2	8690.83	6.11219
		Experiment 3	433.28	8688.9	4.98659
	shWIPI1 - S	Experiment 1	539.87	6730.23	8.02157	7.76617	0.339976
		Experiment 2	424.29	5748.97	7.38028
		Experiment 3	500.13	6333.44	7.89666
	shWIPI1 - S+BafA1	Experiment 1	318.19	5450.99	5.83729	5.37287	0.403161
		Experiment 2	292.99	5730.55	5.11277
		Experiment 3	306.02	5920.8	5.16856
	Cell lines: G361 stably expressing shRNAs targeting WIPI1 or non-targeting control
	S: Starved
	BafA1: BafilomycinA1
	DPM: Disintegrations Per Minute
	Suppl. Fig. 2h
	LC3 quantification
			Experiment 1			Experiment 2			Experiment 3
			LC3-I	LC3-II	tubulin	LC3-I	LC3-II	tubulin	LC3-I	LC3-II	tubulin
	siControl	F	16490624	17759171	77024881	16448247	16792794	62984774	17042169	15787596	74121289
		F/BafA1	23654070	84502813	43102691	22037657	56319171	36947190	21725425	56367097	36546036
		S	16344046	27022782	47420910	13096411	20547041	30309601	9380842	13834555	18043064
		S/BafA1	19979025	105136978	41542568	20180643	62846534	34388750	13910739	45418245	16575957
	siWIPI3	F	28743464	34840346	29545159	32830785	36847641	30632288	22768964	19606980	19060719
		F/BafA1	28789677	111191328	38929403	34112190	77504741	30983075	21812901	56701326	15231349
		S	15257521	30393553	41365858	20291987	31869687	35109563	15830122	26761011	15052246
		S/BafA1	15176855	74631311	34910680	19733417	64344919	30440286	18755541	61958377	16522060
	siWIPI4	F	22595386	30076799	33520443	29506187	29883199	23432252	25238696	26438769	22634573
		F/BafA1	25438182	82202081	49740173	29876027	76586209	35653976	27598745	60311831	21988359
		S				25365252	37257292	34009199	16018979	23785075	20546639
		S/BafA1	15919483	61624525	52060950	24559826	82718773	25902623	15380047	58522330	20060761
	siWIPI3+siWIPI4	F	27939440	26459926	71444829	31969515	39903351	27612640	30697355	31383439	14755085
		F/BafA1	31056473	84301926	78783794	33990659	88896836	26339367	35064143	97660541	12120116
		S	12028910	22580198	77811025	26873674	42443696	46594599	33759225	46286452	24294641
		S/BafA1	9716272	63450744	87426748	28589579	96065269	57698664	25500517	96261427	19907219
	ratios
												p-value
	LC3-II/tubulin		Experiment 1	Experiment 2	Experiment 3	LC3-II/tubulin	LC3-II/tubulin			LC3-II/tubulin		siControl				siWIPI3			siWIPI4			siWIPI3+siWIPI4
			LC3-II/tubulin	LC3-II/tubulin	LC3-II/tubulin	Mean	SD					F	F/BafA1	S	S/BafA1	F	F/BafA1	S	F	F/BafA1	S	F	F/BafA1	S
	siControl	F	0.230564	0.266617	0.212997	0.236726	0.0273359			siControl	F
		F/BafA1	1.9605	1.52432	1.54236	1.67572	0.246787				F/BafA1	0.00901344
		S	0.56985	0.677905	0.766752	0.671502	0.0986073				S	0.0119753
		S/BafA1	2.53083	1.82753	2.74001	2.36612	0.478015				S/BafA1		0.11288	0.0218068
	siWIPI3	F	1.17922	1.2029	1.02866	1.13693	0.0945084			siWIPI3	F	0.00199184
		F/BafA1	2.85623	2.50152	3.72267	3.02681	0.628193				F/BafA1		0.0502663			0.032483
		S	0.73475	0.907721	1.77787	1.14012	0.559046				S			0.282162		0.993073
		S/BafA1	2.13778	2.11381	3.75004	2.66721	0.937836				S/BafA1				0.654599		0.614461	0.0870611
	siWIPI4	F	0.897267	1.2753	1.16807	1.11355	0.194826			siWIPI4	F	0.0146561
		F/BafA1	1.65263	2.14804	2.7429	2.18119	0.54589				F/BafA1		0.246739						0.0637667
		S		1.09551	1.15761	1.12656	0.0439167				S
		S/BafA1	1.1837	3.19345	2.91725	2.43147	1.08939				S/BafA1				0.930721					0.745975	0.173407
	siWIPI3+siWIPI4	F	0.370355	1.44511	2.12696	1.31414	0.885595			siWIPI3+siWIPI4	F	0.169544
		F/BafA1	1.07004	3.37506	8.05772	4.16761	3.56062				F/BafA1		0.349113									0.297735
		S	0.290193	0.910915	1.90521	1.03544	0.814679				S			0.520713								0.708943
		S/BafA1	0.725759	1.66495	4.8355	2.40874	2.15347				S/BafA1				0.976102								0.512788	0.389101
	LC3-I/tubulin
												p-value
			Experiment 1	Experiment 2	Experiment 3	LC3-I/tubulin	LC3-I/tubulin			LC3-I/tubulin		siControl				siWIPI3			siWIPI4			siWIPI3+siWIPI4
			LC3-I/tubulin	LC3-I/tubulin	LC3-I/tubulin	Mean	SD					F	F/BafA1	S	S/BafA1	F	F/BafA1	S	F	F/BafA1	S	F	F/BafA1	S
	siControl	F	0.214095	0.261146	0.229923	0.235055	0.0239419			siControl	F
		F/BafA1	0.548784	0.596464	0.594467	0.579905	0.02697				F/BafA1	8.57212e-05
		S	0.344659	0.432088	0.519914	0.43222	0.0876276				S	0.0514233
		S/BafA1	0.480929	0.586839	0.839212	0.63566	0.184063				S/BafA1		0.65353	0.186729
	siWIPI3	F	0.972865	1.07177	1.19455	1.07973	0.111056			siWIPI3	F	0.00421379
		F/BafA1	0.739536	1.10099	1.43211	1.09088	0.346396				F/BafA1		0.124231			0.961746
		S	0.368843	0.577962	1.05168	0.666161	0.349858				S			0.366743		0.168646
		S/BafA1	0.434734	0.648266	1.13518	0.739394	0.359006				S/BafA1				0.686396		0.289442	0.81272
	siWIPI4	F	0.674078	1.25921	1.11505	1.01611	0.304856			siWIPI4	F	0.0464326
		F/BafA1	0.511421	0.837944	1.25515	0.868173	0.372786				F/BafA1		0.312155						0.623886
		S		0.745835	0.77964	0.762737	0.0239036				S
		S/BafA1	0.305785	0.94816	0.766673	0.673539	0.331159				S/BafA1				0.873122					0.536551	0.6872
	siWIPI3+siWIPI4	F	0.391063	1.15779	2.08046	1.20977	0.845897			siWIPI3+siWIPI4	F	0.183979
		F/BafA1	0.394199	1.29049	2.89305	1.52591	1.26595				F/BafA1		0.324841									0.739804
		S	0.154591	0.576755	1.38957	0.706974	0.627705				S			0.528498								0.45847
		S/BafA1	0.111136	0.495498	1.28097	0.629201	0.596267				S/BafA1				0.987091								0.351936	0.883909

## Sheet: Suppl. Fig. 3
	Suppl Fig. 3c	cells: 78-114								p-value
	WIPI2 puncta cells (%)		Experiment 1	Experiment 2	Experiment 3	Mean	SD			F	S
	shControl	F	70.8738	80.3571	69	73.4103	6.08865		shControl vs. shWIPI1	0.0688034	0.244317
		S	98.2301	100	97.561	98.597	1.26023			F vs. S
	shWIPI1	F	80.3922	88.6792	84.2105	84.4273	4.1478		shControl	0.0157798
		S	89.3805	87.3786	100	92.2531	6.78331		shWIPI1	0.178101

[truncated: 1 more sheets: Suppl. Fig. 5]
